# Supplementary material for: Purgative Effect, Acute Toxicity, and Quantification of Phorbol-12-Myristate-13-Acetate and Crotonic Acid in Croton tiglium L. Seeds Before and After Treatment by Thai Traditional Detoxification Process
Source: Int J Mol Sci. 2025 Aug 9;26(16):7714. doi: 10.3390/ijms26167714 (PMC12386474; doi:10.3390/ijms26167714)
Supplement: Supplementary file 1 [file ijms-26-07714-s001.zip]

Archive with 1 entries (1 files):
- ijms-3793939-supplementary.pdf
